# Supplementary material for: Pb2+ Ion Sensors Employing Gold Etching Process: Comparative Investigation on Au Nanorods and Au Nanotriangles
Source: Sensors (Basel). 2024 Jan 13;24(2):497. doi: 10.3390/s24020497 (PMC10820728; doi:10.3390/s24020497)
Supplement: Supplementary file 1 [file sensors-24-00497-s001.zip]

Archive with 1 entries (1 files):
- sensors-2791310-supplementary.pdf
